# Supplementary material for: A cell surface interaction network of neural leucine-rich repeat receptors
Source: Genome Biol. 2009 Sep 18;10(9):R99. doi: 10.1186/gb-2009-10-9-r99 (PMC2768988; doi:10.1186/gb-2009-10-9-r99)
Supplement: Additional data file 7 — The expression pattern of each neuroreceptor was determined by wholemount in situ hybridization at the indicated stages during zebrafish development. Images are freely available at [49]or integrated with the interaction network at [48]. [file gb-2009-10-9-r99-S7.XLS]

## Sheet: Sheet1
Table S4
Interaction	Stage
		nlrr1	ngl-1
Nlrr1-Ngl-1 (349-565)
		unc5b	flrt1b
Unc5b-Flrt1b (364-318)	24-36h	spinal cord roof plate	spinal cord
	24-48h	dorsal retina	tegmentum
Unc5b-Flrt1a (364-372)	36-48h	dorsal otic vesicle	otic vesicle
	48h	dorsal retina	retinal ganglion cell layer
Islr2-Slit-like2 (373-336)
Unc5b-Flrt3 (364-376)
Unc5b-Islr2 (364-373)
Lrrtm1-Fgfrl1b (378-556)
Lrrc62-IgSFm21 (398-544)
Lrrtm1-Boc (378-524)
Lrrtm1-Fgfrl1a (378-493)
Sim2sh1-Robo3 (369-523)
Lrrtm4-Boc (341-524)
Lingo-1a-Lingo-1b (342-317)
Nlrr1-Ngl-2 (349-365)
Lrrc24-Robo2 (337-101)
Lrrtm1-Ngrh2a (378-325)
Lrrtm3a-Lrrc24 (341-337)
Flrt3-Mag (376-339)
Lrrc62-Boc (398-524)
Flrt3-Boc (376-524)
Lrrtm1-Fgfr4 (378-527)
Robo2-Lrrtm1 (101-378)
Lrrtm1-Mag (378-339)
Lrrtm intercations

## Sheet: Sheet2
Gene	Stage	Expression
lrrn1	5-9 somites	Ventral spinal cord, sensory neurons, trigeminal ganglion, somites, tail bud
	14-19 somites	Retina, brain, stronger expression in rhombomere 4, spinal cord, posterior somites
	Prim-5	Brain, stronger expression in rhombomere 4, spinal cord, posterior somites
	Long-pec	CNS, retina, epiphysis, dorsal hindbrain, spinal cord
	Day 4	CNS
lrrc4c	5-9 somites	Anterior neural plate
	14-19 somites	Whole organism
	Prim-5	Otic vesicle, neurons in hindbrain and spinal cord
	Long-pec	CNS, lens
	Day 4	Retinal ganglion cells, retinal inner nuclear layer
lrrc4a	Gastrula	Not expressed
	5-9 somites	Stripe in neural plate, presumptive hindbrain
	14-19 somites	CNS
	Prim-5	Telencephalon ventricular zone, epiphysis, tegmentum, neurons in hindbrain and spinal cord, rhombomeres 4 and 6
	Prim-25	Telencephalon ventricular zone, epiphysis, tegmentum, neurons in hindbrain and spinal cord, rhombomeres 4 and 6
	Long-pec	CNS, retinal ganglion cell layer
	Day 5	CNS, retinal ganglion, retinal inner cell layer
lingo1a	Gastrula	Not expressed
	14-19 somites	Dorsotemporal retina, cells in anterior cranial ganglia
	Prim-5	Lens, primary neurons, telencephalon, diencephalon, tegmentum, hindbrain, spinal cord, trigeminal ganglia
	Long-pec	Brain marginal zone, cranial ganglia
	Day 5	Brain marginal zone, cranial ganglia, retinal ganglion and inner cell layer
lingo1b	Gastrula	Anterior neural plate
	5-9 somites	Telencephalon, ventral diencephalon
	14-19 somites	Forebrain ventricular zone
	Prim-5	Telencephalon, tegmentum, part of ventral diencephalon, hindbrain and spinal cord neurons marginal zone
	Prim-25	CNS marginal zone
	Long-pec	CNS marginal zone, lateral line ganglia, retinal ganglion layer
	Day 5	CNS non ventricular, retinal ganglion layer
robo3	Gastrula	EVL
	1-4 somites	Periderm
	Prim-5	Periderm, CNS marginal zone from hindbrain to spinal cord, olfactory vesicle, proctodeum
	Prim-25	Periderm, CNS marginal zone from hindbrain to spinal cord, olfactory vesicle, proctodeum, median fin fold
	Long-pec	Brain marginal zone, pectoral fin epidermis, lateral line neuromasts, nose, branchial arches, habenula, median fin fold
elfn1	Gastrula	Not expressed
	Prim-5	Anterior MHB, dorsal telencephalon, part of diencephalon
	Prim-25	Anterior MHB, dorsal telencephalon
	Long-pec	Brain non ventricular, spot in dorsal telencephalon at the midline
	Day 5	Brain non ventricular, spot in dorsal telencephalon at the midline, habenula nucleus - stronger on the left
vasn	5-9 somites	Presumptive floorplate
	14-19 somites	Medial floor plate
	Prim-5	Floor plate
	Prim-25	Floor plate, prospective pharyngeal arches
	Long-pec	Floor plate, pharyngeal arches
islr2	5-9 somites	Not expressed
	14-19 somites	Primary neurons in hindbrain and spinal cord
	Prim-5	Neurons in fore-, mid-, and hindbrain, spinal cord
	Prim-25	Neurons in fore-, mid-, and hindbrain
	Long-pec	Neurons in fore-, mid-, and hindbrain, spinal cord
	Day 4	CNS, retinal ganglion cell layer
unc5b	Gastrula	Not expressed
	14-19 somites	Diencephalon, dorsal epidermis, ventral cephalic mesendoderm
	Prim-5	Dorsal CNS, spinal cord roof plate, dorsal epidermis, median fin fold, tegmentum, dorsal otic vesicle, dorsal retina
	Long-pec	Median fin fold, AER pectoral fin, dorsal retina, lens, dorsal otic vesicle, dorsal hindbrain, dorsal midline midbrain, tegmentum, nucleus in diencephalon
flrt1b	Gastrula	Not expressed
	14-19 somites	Ventral rhombomeres 1 - 3, not in rhombomere 4, ventral and dorsal part of rhombomeres 5 and 6, not in rhombomere 7, anterior ventral spinal cord
	Prim-5	Olfactory vesicle, olfactory bulb, MHB, lateral posterior tegmentum, hindbrain ventricular zone, spinal cord
	Prim-25	Olfactory vesicle, olfactory bulb, MHB, lateral posterior tegmentum, hindbrain ventricular zone, spinal cord
flrt1a	Gastrula	Not expressed
	Prim-5	Primary neurons, cranial ganglia
	Prim-25	CNS marginal zone, choroid fissure, otic vesicle, cranial ganglia
	Long-pec	CNS marginal zone, choroid fissure, otic vesicle, cranial ganglia, nose, retinal ganglion cell layer
flrt3	14-19 somites	Somites, eye, stripe in the midbrain close to MHB, anterior midbrain
	Prim-5	Ventral retina, stripe in the midbrain close to the MHB, ear, posterior somites
	Long-pec	Pectoral fin, retina, CNS
boc	Gastrula	Whole organism
	1-4 somites	Hindbrain neural plate, neural plate
	14-19 somites	Hindbrain, MHB, neural rod
	Prim-5	Forebrain, hindbrain, neural tube, optic tectum, spinal cord, ventricular zone
	Prim-25	Forebrain, hindbrain, hypothalamus, optic tectum, spinal cord, ventricular zone
	Long-pec	Hindbrain, optic tectum, pectoral fin, pharyngeal arch
elfn2	Gastrula	Not expressed
	Prim-5	Primary neurons in spinal cord, telencephalon, ventral diencephalon, hindbrain
	Prim-25	Brain marginal zone, spinal cord
	Day 5	Brain marginal zone
igsf21	Prim-25	Hypothalamus, ventral retina, cells in dorsal telencephalon
	Day 5	Retinal inner nuclear layer
mag	Prim-25	Telencephalon
	Long-pec	Telencephalon, oligodendrocytes in hindbrain and spinal cord, nuclei in telencephalon
	Day 5	Dorsal telencephalon, dorsal midline in midbrain, oligodendrocytes in brain, Schwann cells, complex pattern at MHB
lrrtm1	Gastrula	Not expressed
	5-9 somites	Forebrain, part of hindbrain
	14-19 somites	Forebrain, part of hindbrain
	Prim-5	Telencephalon, ventral diencephalon, anterior ventral tegmentum, ventral retina, lateral hindbrain
	Prim-25	Telencephalon, ventral diencephalon, lateral tegmentum, lateral hindbrain, MHB, dorsal diencephalon, ventral spinal cord
	Long-pec	Brain non ventricular, choroid fissure
	Day 5	Brain, retina
lrrtm4l2	Gastrula	Not expressed
	14-19 somites	Chordo-neural hinge
	Prim-5	Discrete neurons in diencephalon, telencephalon, epiphysis
	Long-pec	Discrete neurons in diencephalon, telencephalon, epiphysis, lateral MHB and lateral hindbrain
	Day 5	Discrete neurons in diencephalon, telencephalon, epiphysis, lateral MHB and lateral hindbrain, retina
lrrtm4l1	Gastrula	Not expressed
	Prim-5	CNS
	Prim-25	CNS, nuclei in telencephalon, diencephalon, hindbrain
lrrtm2	Gastrula	Not expressed
	5-9 somites	Hindbrain
	14-19 somites	Ventral diencephalon, ventral hindbrain, anterior spinal cord
	Prim-5	Neurons in telencephalon, dorsal diencephalon, tegmentum, hindbrain, anterior half of spinal cord
	Long-pec	CNS
	Day 5	CNS, retinal ganglion cell layer, retinal inner nuclear layer
rtn4rl1	Gastrula	Not expressed
	4-9 somites	Not restricted
	14-19 somites	Not restricted
	Prim-5	Basal expression, cranial ganglia, olfactory bulb, spinal cord neurons
	Long-pec	Head
	Day 5	Head, left habenula nucleus
fgfr4	14-19 somites	Somites, neural tube
	Prim-15	Eye, head mesenchyme, lens, retina
fgfrl1a	1-4 somites	Notochord, optic primordium, optic vesicle, segmental plate, somite, ventral mesoderm
	14-19 somites	Eye, MHB, notochord, somite, telencephalon
	20-25 somites	Diencephalon, MHB, pharyngeal arch 3-7 skeleton, somite, telencephalon
	Prim-25	Diencephalon, hypaxial myotome region, liver, MHB, pectoral fin musculature, pharyngeal arch 3-7 skeleton, telencephalon
	Long-pec	Diencephalon, MHB, otic vesicle, pectoral fin musculature, pharyngeal arch 3-7 skeleton, telencephalon
fgfrl1b	Gastrula	Not expressed
	4-9 somites	Endoderm, ventral mesoderm
	14-19 somites	Endoderm, axial vasculature, caudal vein, hypochord
	Prim-5	Lens, pharyngeal endoderm, anterior half of intestine, axial vasculature
	Long-pec	Splanchnocranium, pectoral fin, lens, pharynx
robo2	14-19 somites	Brain, olfactory epithelium, olfactory placode
	Prim-5	Forebrain
	Lon-pec	Retinal ganglion cell
lrrc24	Gastrula	Not expressed
	Prim-5	Brain nonventricular
	Long-pec	Brain nonventricular, retinal inner nuclear layer
Abbreviations: CNS = Central nervous system; MHB = Mid-hindbrain boundary; EVL = Enveloping cell layer; AER = Apical ectodermal ridge.

## Sheet: Sheet3
Zygote (0 - 0.75 h)	1-cell	0.00 h	Cytoplasm streams toward animal pole to form blastodisc
Cleavage	2-cell	0.75 h	Partial cleavage
(0.75 - 2.25 h)	4-cell	1.00 h	2 X 2 array of blastomeres
	8-cell	1.25 h	2 X 4 array of blastomeres
	16-cell	1.50 h	4 X 4 array of blastomeres
	32-cell	1.75 h	4 X 8 array of blastomeres
	64-cell	2.00 h	3 regular tiers of blastomeres
Blastula	128-cell	2.25 h	5 blastomere tiers; cleavage planes irregular
(2.25 - 5.25 h)	256-cell	2.50 h	7 blastomere tiers
	512-cell	2.75 h	9 blastomere tiers; YSL forms
	1k-cell	3.00 h	11 blastomere tiers; single row of YSL nuclei; asynchronous cell cycle
	High	3.33 h	> 11 blastomere tiers; blastodisc flattening begins; YSL nuclei in two rows
	Oblong	3.66 h	Blastodisc flattening; multiple rows of YSL nuclei
	Sphere	4.00 h	Spherical shape; flat border between blastodisc and yolk
	Dome	4.33 h	Yolk cell bulging toward animal pole as epiboly begins
	30%-epiboly	4.66 h	Blastoderm an inverted cup of uniform thickness
Gastrula	50%-epiboly	5.25 h	Blastoderm remains of uniform thickness
(5.25 - 10.33 h)	Germ-ring	5.66 h	Germ ring visible from animal pole; 50%-epiboly
	Shield	6.00 h	Embryonic shield visible from animal pole; 50%-epiboly
	75%-epiboly	8.00 h	Dorsal side distinctly thicker; epiblast, hypoblast, evacuation zone visible
	90%-epiboly	9.00 h	Axis and neural plate; brain and notochord rudiments
	Bud	10.00 h	Tail bud prominent; early polster; 100%-epiboly
Segmentation	1-4 somites	10.33 h	First somite furrow
(10.33 - 24 h)	5-9 somites	11.66 h	Polster prominent; optic vesicle, Kupffer's vesicle, neural keel
	10-13 somites	14 h	Pronephros forms
	14-19 somites	16 h	EL (embryo length) = 0.9 mm; otic placode, brain neuromeres
	20-25 somites	19 h	EL = 1.4 mm; lens, otic vesicle, hindbrain neuromeres
	26+ somites	22 h	EL = 1.6 mm; blood islands, otoliths, midbrain-hindbrain boundary
Pharyngula	Prim-5	24 h	EL = 1.9 mm; early pigmentation, heartbeat
(24 - 48 h)	Prim-15	30 h	EL = 2.5 mm; early touch reflex, retina pigmented
	Prim-25	36 h	EL = 2.7 mm; early motility, tail pigmentation
	High-pec	42 h	EL = 2.9 mm; rudiments of pectoral fins
Hatching	Long-pec	48 h	EL = 3.1 mm; elongated pectoral fin buds
(48 - 72 h)	Pec-fin	60 h	EL = 3.3 mm; pectoral fin blades
Larval	Protruding-mouth	72 h	3.5 mm total body length
	Day 4	96 h	3.7 mm total body length
	Day 5	120 h	3.9 mm total body length; 6 teeth
	Day 6	144 h	4.2 mm total body length
	Days 7-13	168 h	4.5 mm total body length; 8 teeth
	Days 14-20	14 d	6.2 mm total body length; 10 teeth
	Days 21-29	21 d	7.8 mm total body length
Juvenile	Days 30-44	30 d	10 mm total body length; adult fins/pigment
	Days 45-89	45 d	14 mm total body length; 12 teeth
Adult (90 d - 2 y)		90 d	Breeding adult
